# Supplementary material for: Transfection of Sertoli cells with androgen receptor alters gene expression without androgen stimulation
Source: BMC Mol Biol. 2015 Dec 29;16:23. doi: 10.1186/s12867-015-0051-7 (PMC4696255; doi:10.1186/s12867-015-0051-7)
Supplement: Supplementary file 1 — 10.1186/s12867-015-0051-7 Contains raw data (Cq values of reference and target genes) of quantitative RT-PCR analysis. [file 12867_2015_51_MOESM1_ESM.xls]

## Sheet: Suppl.Tab.1
93RS2	Reference gene	Sample	Cq		Target gene	Sample	Cq		Reference gene	Sample	Cq		Target gene	Sample	Cq		Reference gene	Sample	Cq		Target gene	Sample	Cq		Reference gene	Sample	Cq		Target gene	Sample	Cq
	Rplp2	93RS2	24.3683		Aldh1a2	93RS2	31.0557		Rplp2	93RS2	24.7956		Apoe	93RS2	31.9248		Rplp2	93RS2	25.6734		Myc	93RS2	28.3502		Rplp2	93RS2	20.1524		Col4a1	93RS2	26.7636
		93RS2	24.2599			93RS2	30.8338			93RS2	25.1229			93RS2	31.9772			93RS2	25.5638			93RS2	28.2512			93RS2	19.9955			93RS2	27.2331
		93RS2	24.5834			93RS2	31.3756			93RS2	25.9004			93RS2	32.5441			93RS2	26.3087			93RS2	29.0508			93RS2	20.2956			93RS2	27.1667
		93RS2	24.8286			93RS2	31.2793			93RS2	25.8713			93RS2	32.8205			93RS2	26.4153			93RS2	28.3738			93RS2	20.1157			93RS2	26.5435
		93RS2	23.7729			93RS2	31.0931			93RS2	24.4748			93RS2	30.74			93RS2	25.1451			93RS2	28.3783			93RS2	20.3517			93RS2	27.4687
		93RS2	24.0674			93RS2	31.2953			93RS2	24.6515			93RS2	31.0938			93RS2	24.9159			93RS2	28.2033			93RS2	20.782			93RS2	27.4687
	Ubc	93RS2	20.9823		Tf	93RS2	32.433		Ubc	93RS2	20.5275		Rbp1	93RS2	31.4877		Ubc	93RS2	21.685		Hsd	93RS2	25.4876		Ubc	93RS2	17.9127		Dhh	93RS2	31.1855
		93RS2	21.5782			93RS2	31.8729			93RS2	20.6248			93RS2	31.4445			93RS2	21.6985			93RS2	25.2544			93RS2	17.3754			93RS2	31.4716
		93RS2	21.3362			93RS2	32.286			93RS2	21.1384			93RS2	32.1236			93RS2	22.0854			93RS2	25.9294			93RS2	17.8958			93RS2	30.602
		93RS2	21.0153			93RS2	31.8398			93RS2	21.02			93RS2	32.0732			93RS2	22.1276			93RS2	25.9173			93RS2	17.2417			93RS2	30.693
		93RS2	21.4221			93RS2	31.4459			93RS2	20.0495			93RS2	31.2539			93RS2	21.1897			93RS2	24.9419			93RS2	18.0241			93RS2	30.7887
						93RS2	31.1249			93RS2	20.2496			93RS2	31.1153			93RS2	21.1203			93RS2	24.8405			93RS2	17.7528			93RS2	31.1164
					Bambi	93RS2	33.0718						Ptgs2	93RS2	31.2845														Fgfr2	93RS2	29.2364
						93RS2	33.0812							93RS2	31.4858															93RS2	29.3735
						93RS2	33.4128							93RS2	32.4888															93RS2	29.3151
						93RS2	33.2413							93RS2	32.012															93RS2	29.0618
						93RS2	32.9242							93RS2	31.5325															93RS2	29.1999
						93RS2	32.7066							93RS2	31.0939															93RS2	29.6214
					Tgfb1i1	93RS2	29.5366						Pmepa1	93RS2	27.2084														Fst	93RS2	27.1581
						93RS2	29.6628							93RS2	27.2814															93RS2	26.7266
						93RS2	30.1283							93RS2	28.4599															93RS2	27.008
						93RS2	30.0404							93RS2	27.9722															93RS2	26.4273
						93RS2	29.3918							93RS2	26.7776															93RS2	26.3745
						93RS2	29.5927							93RS2	26.5097															93RS2	27.1704
					Cdkn1a	93RS2	28.3944						Ncam1	93RS2	27.9121														Sulf2	93RS2	27.6111
						93RS2	28.4785							93RS2	28.4091															93RS2	27.8845
						93RS2	28.7116							93RS2	28.265															93RS2	27.3098
						93RS2	28.6491							93RS2	27.6776															93RS2	27.5145
						93RS2	28.2373							93RS2	27.639															93RS2	27.4682
						93RS2	28.2512																							93RS2	28.1158
													Smad1	93RS2	27.4817
					Tnfrsf1a	93RS2	31.8121							93RS2	26.4858
						93RS2	31.5799							93RS2	26.9998
						93RS2	31.9846							93RS2	26.4965
						93RS2	31.8679							93RS2	26.0171
						93RS2	31.1726							93RS2	26.1544
						93RS2	31.5081
					Egr1	93RS2	26.4837
						93RS2	26.4808
						93RS2	26.2921
						93RS2	26.4039
						93RS2	26.0238
						93RS2	25.9185
					Gja1	93RS2	24.1487
						93RS2	23.8664
						93RS2	24.1532
						93RS2	24.2692
						93RS2	23.6308
						93RS2	23.5654
					Inhbb	93RS2	32.3984
						93RS2	32.3613
						93RS2	32.4667
						93RS2	33.0442
						93RS2	32.6983
						93RS2	32.3658
					Ncoa5	93RS2	30.2222
						93RS2	30.2178
						93RS2	30.4379
						93RS2	30.4954
						93RS2	30.0077
						93RS2	30.0471
					Rarg	93RS2	29.2211
						93RS2	28.9409
						93RS2	29.0554
						93RS2	29.1586
						93RS2	28.2836
						93RS2	28.5935
93RS2hAR17	Reference gene	Sample	Cq		Target gene	Sample	Cq		Reference gene	Sample	Cq		Target gene	Sample	Cq		Reference gene	Sample	Cq		Target gene	Sample	Cq		Reference gene	Sample	Cq		Target gene	Sample	Cq
	Rplp2	93RS2hAR17	25.9659		Aldh1a2	93RS2hAR17	37.3371		Rplp2	93RS2hAR17	26.5482		Apoe	93RS2hAR17	34.3268		Rplp2	93RS2hAR17	26.6697		Myc	93RS2hAR17	28.8124		Rplp2	93RS2hAR17	19.9801		Col4a1	93RS2hAR17	32.3203
		93RS2hAR17	26.15			93RS2hAR17	37.0962			93RS2hAR17	26.4712			93RS2hAR17	34.4408			93RS2hAR17	26.6397			93RS2hAR17	28.6677			93RS2hAR17	20.1809			93RS2hAR17	31.4124
		93RS2hAR17	26.2747			93RS2hAR17	37.9034			93RS2hAR17	26.6322			93RS2hAR17	34.519			93RS2hAR17	26.415			93RS2hAR17	28.5455			93RS2hAR17	20.1953			93RS2hAR17	32.0109
		93RS2hAR17	26.2163			93RS2hAR17	38.4225			93RS2hAR17	26.347			93RS2hAR17	34.8087			93RS2hAR17	26.5953			93RS2hAR17	28.6391			93RS2hAR17	20.1003			93RS2hAR17	32.1899
		93RS2hAR17	26.5188			93RS2hAR17	38.2865			93RS2hAR17	26.6503			93RS2hAR17	33.9385			93RS2hAR17	26.6886			93RS2hAR17	28.8914			93RS2hAR17	20.1418			93RS2hAR17	31.8598
														93RS2hAR17	34.0338			93RS2hAR17	26.8497			93RS2hAR17	28.7343			93RS2hAR17	20.2612			93RS2hAR17	32.5774
	Ubc	93RS2hAR17	21.6525		Tf	93RS2hAR17	35.3352		Ubc	93RS2hAR17	22.0272
		93RS2hAR17	21.3368			93RS2hAR17	35.6798			93RS2hAR17	22.0405		Rbp1	93RS2hAR17	35.4964		Ubc	93RS2hAR17	22.4042		Hsd	93RS2hAR17	27.4239		Ubc	93RS2hAR17	17.2028		Dhh	93RS2hAR17	33.243
		93RS2hAR17	21.6293			93RS2hAR17	36.6078			93RS2hAR17	22.0689			93RS2hAR17	35.2227			93RS2hAR17	22.3814			93RS2hAR17	27.2742			93RS2hAR17	16.8784			93RS2hAR17	33.0781
		93RS2hAR17	21.4597			93RS2hAR17	35.5327			93RS2hAR17	22.0798			93RS2hAR17	36.1623			93RS2hAR17	22.3375			93RS2hAR17	27.1977			93RS2hAR17	17.5378			93RS2hAR17	33.1962
		93RS2hAR17	21.6184			93RS2hAR17	36.0051			93RS2hAR17	21.6659			93RS2hAR17	36.4644			93RS2hAR17	22.2132			93RS2hAR17	27.2154			93RS2hAR17	17.1532			93RS2hAR17	33.0165
		93RS2hAR17	21.4663			93RS2hAR17	36.2615			93RS2hAR17	22.1197			93RS2hAR17	35.0506			93RS2hAR17	22.4457			93RS2hAR17	27.1433			93RS2hAR17	17.2659			93RS2hAR17	34.3994
														93RS2hAR17	35.643			93RS2hAR17	22.6035			93RS2hAR17	27.4405			93RS2hAR17	17.2923			93RS2hAR17	34.3238
					Bambi	93RS2hAR17	35.311
						93RS2hAR17	35.2495						Ptgs2	93RS2hAR17	31.4029														Fgfr2	93RS2hAR17	40
						93RS2hAR17	35.526							93RS2hAR17	31.1228															93RS2hAR17	40
						93RS2hAR17	35.6184							93RS2hAR17	31.1384															93RS2hAR17	40
						93RS2hAR17	35.3263							93RS2hAR17	31.3747															93RS2hAR17	40
						93RS2hAR17	35.1999							93RS2hAR17	31.4614															93RS2hAR17	40
																														93RS2hAR17	40
					Tgfb1i1	93RS2hAR17	32.3986						Pmepa1	93RS2hAR17	26.4703
						93RS2hAR17	32.6536							93RS2hAR17	26.7723														Fst	93RS2hAR17	24.6386
						93RS2hAR17	32.3278							93RS2hAR17	26.4372															93RS2hAR17	25.2509
						93RS2hAR17	32.9001							93RS2hAR17	26.4646															93RS2hAR17	24.7953
						93RS2hAR17	32.2342							93RS2hAR17	26.3274															93RS2hAR17	25.4976
						93RS2hAR17	32.297							93RS2hAR17	26.3568															93RS2hAR17	26.0531
																														93RS2hAR17	26.7625
					Cdkn1a	93RS2hAR17	28.4331						Ncam1	93RS2hAR17	32.0408
						93RS2hAR17	28.8111							93RS2hAR17	32.2259														Sulf2	93RS2hAR17	33.7164
						93RS2hAR17	28.6473							93RS2hAR17	32.1307															93RS2hAR17	33.3994
						93RS2hAR17	28.2797							93RS2hAR17	32.3709															93RS2hAR17	33.1187
						93RS2hAR17	28.3281							93RS2hAR17	31.9949															93RS2hAR17	33.6117
						93RS2hAR17	28.43							93RS2hAR17	32.1379															93RS2hAR17	33.5396
																														93RS2hAR17	33.5579
					Tnfrsf1a	93RS2hAR17	30.1649						Smad1	93RS2hAR17	29.6051
						93RS2hAR17	30.0683							93RS2hAR17	29.2479
						93RS2hAR17	29.614							93RS2hAR17	28.7146
						93RS2hAR17	30.231							93RS2hAR17	28.9387
						93RS2hAR17	29.824							93RS2hAR17	28.7405
						93RS2hAR17	30.5236							93RS2hAR17	28.7926
					Egr1	93RS2hAR17	25.7155
						93RS2hAR17	25.4172
						93RS2hAR17	25.4505
						93RS2hAR17	25.6435
						93RS2hAR17	25.7737
					Gja1	93RS2hAR17	24.4904
						93RS2hAR17	23.998
						93RS2hAR17	24.5684
						93RS2hAR17	24.1552
						93RS2hAR17	24.5802
					Inhbb	93RS2hAR17	35.2732
						93RS2hAR17	34.3587
						93RS2hAR17	34.4203
						93RS2hAR17	34.3122
						93RS2hAR17	35.1396
						93RS2hAR17	34.1745
					Ncoa5	93RS2hAR17	30.5686
						93RS2hAR17	30.5913
						93RS2hAR17	30.5245
						93RS2hAR17	30.4657
						93RS2hAR17	30.4753
						93RS2hAR17	30.5004
					Rarg	93RS2hAR17	29.2531
						93RS2hAR17	28.8997
						93RS2hAR17	28.7683
						93RS2hAR17	29.1384
						93RS2hAR17	29.0009
